# Supplementary material for: Gestational and lactational dietary supplementation with live yeast partially attenuates inflammatory responses to lipopolysaccharide challenge in newly weaned piglets
Source: J Anim Sci. 2025 Dec 15;104:skaf435. doi: 10.1093/jas/skaf435 (PMC12863951; doi:10.1093/jas/skaf435)
Supplement: skaf435_Supplementary_Data [file skaf435_supplementary_data.zip]

Archive with 4 entries (4 files):
- Supplementary_File.docx
- 30-Dec-2025_042413_Supplementary_File.docx
- 30-Dec-2025_064202_Supplementary_File.docx
- 31-Dec-2025_123943_Supplementary_File.docx
